# Supplementary material for: Strawberry Production in Soilless Culture Systems: A Comparative Analysis of Volatile Metabolites, Quality, and Sensory Traits in Three Cultivars
Source: Foods. 2026 Mar 18;15(6):1072. doi: 10.3390/foods15061072 (PMC13025174; doi:10.3390/foods15061072)
Supplement: Supplementary file 1 [file foods-15-01072-s001.zip]

Archive with 1 entries (1 files):
- foods-4188034-supplementary.pdf
